# Supplementary material for: Is It Still Time for Safety Walkaround? Pilot Project Proposing a New Model and a Review of the Methodology
Source: Medicina (Kaunas). 2024 May 29;60(6):903. doi: 10.3390/medicina60060903 (PMC11205543; doi:10.3390/medicina60060903)
Supplement: Supplementary file 1 [file medicina-60-00903-s001.zip]

Archive with 1 entries (1 files):
- medicina-2985576-supplementary.pdf
